# Supplementary material for: Cost-Effectiveness Analysis of Sequential Treatment Strategies for Advanced Melanoma in Real Life in France
Source: Curr Oncol. 2022 Nov 27;29(12):9255–70. doi: 10.3390/curroncol29120725 (PMC9777106; doi:10.3390/curroncol29120725)
Supplement: Supplementary file 1 [file curroncol-29-00725-s001.zip]

Archive with 1 entries (1 files):
- curroncol-2009213-supplementary.pdf
